# Supplementary material for: Targeting Bcl-xL with Navitoclax Effectively Eliminates Senescent Tumor Cells That Appear Following CEP-1347-Induced Differentiation of Glioma Stem Cells
Source: Int J Mol Sci. 2025 Jul 20;26(14):6984. doi: 10.3390/ijms26146984 (PMC12294909; doi:10.3390/ijms26146984)
Supplement: Supplementary file 1 [file ijms-26-06984-s001.zip]

Archive with 1 entries (1 files):
- ijms-3720153-supplementary.pdf
